# Supplementary material for: Determination of 14 Isoflavone Isomers in Natto by UPLC-ESI-MS/MS and Antioxidation and Antiglycation Profiles
Source: Foods. 2022 Jul 26;11(15):2229. doi: 10.3390/foods11152229 (PMC9332870; doi:10.3390/foods11152229)
Supplement: Supplementary file 1 [file foods-11-02229-s001.zip]

Archive with 1 entries (1 files):
- foods-1814242-supplementary.pdf
